# Supplementary material for: Amplitude of Low-Frequency Fluctuation With Different Clinical Outcomes in Patients With Generalized Tonic–Clonic Seizures
Source: Front Psychiatry. 2022 Apr 1;13:847366. doi: 10.3389/fpsyt.2022.847366 (PMC9010667; doi:10.3389/fpsyt.2022.847366)
Supplement: Supplementary file 1 [file Table_1.xlsx]

## Sheet: SF Group
Number	Sex	Age (year)	Education (years)	Age of onset (years)	course of disease (month)	Epilepsy type	MMSE	Medications	R.FG_ALFF value	L.FG_ALFF value	L.MOG_ALFF value	R.IFG_ALFF value	R.PreG_ALFF value	R.PostG_ALFF value	L.CS_ALFF value
SubSF001	M	25	19	19	72	GTCS	30	Depakine	1.29897	1.62139	1.33565	1.42952	1.62853	0.981321	2.04201
SubSF002	F	30	16	4	312	GTCS	30	Depakine、Lamotrigine	1.49709	1.6546	1.42945	0.948785	1.2116	0.796533	1.90172
SubSF003	F	39	6	37	24	GTCS	29	Depakine	1.08097	0.952308	0.90841	1.15131	0.84736	0.816763	0.909639
SubSF004	M	23	15	16	84	GTCS	30	Lamotrigine	0.91387	0.846346	0.921761	1.57144	1.15499	0.71413	1.08122
SubSF005	M	27	16	21	72	GTCS	30	Lamotrigine	1.13789	0.948227	1.15403	1.27394	0.976039	0.752971	0.958208
SubSF006	M	23	15	16	84	GTCS	30	Depakine	1.44636	1.44688	1.623	1.23451	1.25786	0.757608	1.75
SubSF007	M	27	16	24	36	GTCS	30	Lamotrigine	0.773242	0.792709	0.844262	1.44838	0.987316	0.73912	0.749519
SubSF008	F	22	16	20	25	GTCS	30	Lamotrigine	0.860185	0.925498	1.21276	1.15166	0.995788	0.713964	0.980933
SubSF009	F	19	14	8	132	GTCS	30	Lamotrigine	0.884432	1.09702	1.15209	1.48956	1.35499	0.831001	0.876413
SubSF010	F	19	14	13	72	GTCS	30	Lamotrigine	1.2101	1.57522	1.34137	1.41918	1.35257	1.12098	1.8732
SubSF011	M	25	9	16	108	GTCS	29	Lamotrigine	1.22942	1.22306	0.685812	1.57699	0.860751	0.8285	1.04191
SubSF012	F	45	6	20	300	GTCS	27	Depakine	1.8073	1.40273	1.21215	1.42499	1.2832	0.926588	1.29929
SubSF013	F	21	16	15	72	GTCS	30	Depakine、Phenobarbital	1.54439	1.33114	1.51044	1.47711	1.44163	1.06219	1.92666
SubSF014	F	34	15	15	228	GTCS	30	Lamotrigine	1.21992	1.3181	1.28167	1.02303	0.985179	0.816563	1.20957
SubSF015	F	19	13	15	48	GTCS	30	Lamotrigine	1.00832	0.908851	1.08927	0.939097	0.952203	0.723682	1.03526

## Sheet: NSF Group
Number	Sex	Age (year)	Education (years)	Age of onset (years)	course of disease (month)	Epilepsy type	MMSE	Medications	R.FG_ALFF value	L.FG_ALFF value	L.MOG_ALFF value	R.IFG_ALFF value	R.PreG_ALFF value	R.PostG_ALFF value	L.CS_ALFF value
SubNSF001	M	29	19	26	36	GTCS	30	Lamotrigine、Depakine	1.12441	1.33318	1.38181	1.16088	1.03388	0.84345	1.21455
SubNSF002	M	29	15	7	264	GTCS	30	Lamotrigine、Depakine	1.72615	1.46821	1.36022	1.09864	1.57278	1.0695	1.76149
SubNSF003	F	39	6	31	96	GTCS	25	Levetiracetam、Depakine	1.51936	1.1284	0.980909	1.1945	1.1614	0.880085	1.12884
SubNSF004	M	32	16	16	192	GTCS	30	Depakine	1.32688	1.23752	1.25262	0.79356	1.02862	0.633335	1.18837
SubNSF005	F	34	6	15	228	GTCS	29	Depakine	1.088	1.00194	1.1238	0.880007	0.899917	0.688189	0.7805
SubNSF006	F	26	16	18	96	GTCS	30	Depakine	2.15466	1.83021	1.8461	1.15841	1.11543	0.916694	1.3966
SubNSF007	M	22	16	19	36	GTCS	30	Oxcarbazepine	1.26826	1.18128	1.06842	0.904598	1.46353	0.754837	1.88422
SubNSF008	M	19	15	7	144	GTCS	30	Depakine、Oxcarbazepine	1.17161	1.48095	1.27321	1.36554	1.65479	1.04372	1.61311
SubNSF009	F	18	9	16	24	GTCS	25	Depakine	1.78971	1.39785	1.49967	1.28751	1.62137	1.08094	1.50719
SubNSF010	F	31	12	28	36	GTCS	30	Depakine	0.92889	1.02733	0.87527	0.846367	1.00811	0.759766	1.29233
SubNSF011	M	21	13	12	108	GTCS	30	Depakine	0.953025	1.25901	1.25197	0.895692	1.23287	0.800877	1.03846
SubNSF012	M	19	13	12	84	GTCS	30	Depakine	1.69999	1.69159	1.25156	1.03254	1.25426	0.924049	1.61557
SubNSF013	F	34	9	15	228	GTCS	30	Phenobarbital、Phenytoin	1.27822	1.4713	1.09356	1.04184	1.37267	0.896018	1.14851
SubNSF014	M	32	9	19	156	GTCS	30	Carbamazepine、Phenytoin	1.262	1.42639	1.47931	1.17058	1.14187	0.660167	1.14554
SubNSF015	F	30	9	23	84	GTCS	29	Depakine	1.65619	1.52179	1.5674	0.913494	1.66195	1.23364	1.98268
SubNSF016	F	35	9	25	120	GTCS	29	Depakine	1.51753	1.77338	1.25562	1.17319	1.18586	0.815084	0.863136
SubNSF017	M	29	9	15	168	GTCS	30	Lamotrigine	1.32245	1.43241	1.09857	0.78668	1.40762	1.0447	1.79191
SubNSF018	F	27	12	10	204	GTCS	28	Depakine、Oxcarbazepine	1.5401	1.70587	1.62423	0.779573	1.53165	0.921886	1.29533
SubNSF019	F	48	6	41	84	GTCS	25	Lamotrigine、Depakine	1.63681	1.53027	1.34567	1.08581	1.37519	1.03749	1.97821
SubNSF020	F	50	6	45	60	GTCS	27	Lamotrigine、Depakine	1.43623	1.53202	1.21157	1.12462	1.38511	0.670259	2.07568
SubNSF021	M	30	23	25	60	GTCS	30	Lamotrigine、Depakine	1.17878	1.35312	1.0732	1.07972	0.902381	0.657655	1.14281

## Sheet: HC
Number	Sex	Age (year)	Education (years)	MMSE	R.FG_ALFF value	L.FG_ALFF value	L.MOG_ALFF value	R.IFG_ALFF value	R.PreG_ALFF value	R.PostG_ALFF value	L.CS_ALFF value
SubHC001	F	31	15	30	0.901519	1.08576	0.945439	1.20322	1.11679	0.595027	1.16162
SubHC002	F	47	12	30	0.781999	0.844139	0.790968	0.949136	0.782778	0.600761	0.875538
SubHC003	F	45	6	27	1.00308	1.01305	0.8928	0.944958	0.886451	0.519201	1.3367
SubHC004	F	47	6	30	0.801473	1.08863	0.797755	0.854738	0.829463	0.744246	0.952606
SubHC005	F	42	12	29	0.946399	1.26909	1.04376	0.908277	0.85599	0.570389	1.10865
SubHC006	M	49	6	25	0.939	0.824174	0.806058	0.799273	0.913105	0.607498	0.773293
SubHC007	M	26	12	30	0.884608	0.996047	0.905661	0.976099	0.806475	0.546704	1.01018
SubHC008	F	22	16	30	1.0305	1.35273	0.933353	0.909864	1.22463	0.626686	1.16732
SubHC009	F	23	16	30	0.815486	0.810425	0.93753	1.1685	0.817343	0.565941	0.789326
SubHC010	M	26	17	30	0.832864	0.819347	0.757002	1.09943	0.810803	0.641542	0.658386
SubHC011	F	24	16	30	0.964738	0.897898	1.20272	0.912108	1.16628	0.579213	0.858819
SubHC012	M	51	9	30	0.988976	0.910599	0.709299	0.945452	0.762941	0.7276	0.750586
SubHC013	M	20	15	30	0.755852	0.813529	0.894468	0.834739	1.15003	0.832753	0.797731
SubHC014	M	21	15	30	0.819231	0.753063	0.9861	1.15124	0.986721	0.644297	0.859571
SubHC015	F	21	15	30	0.718211	0.712638	0.695326	0.80301	0.836816	0.710037	0.708024
SubHC016	F	22	16	30	0.867253	1.14909	1.12335	0.949455	0.946031	0.687104	1.00866
SubHC017	M	22	16	30	0.833449	0.813906	0.588571	0.68348	0.889068	0.623665	0.918539
SubHC018	F	21	15	30	0.732816	0.838701	0.767092	0.882414	0.914415	0.712466	0.861248
SubHC019	M	34	15	30	0.851181	0.916463	0.946275	0.837033	0.871534	0.605036	0.79818
SubHC020	M	47	9	30	1.05451	0.972429	0.781644	0.8485	0.994448	0.717498	0.877041
SubHC021	F	30	16	30	0.796829	0.992062	0.735403	0.947399	0.710126	0.600227	0.90489
SubHC022	F	28	16	30	0.746527	0.688651	0.60987	1.13401	0.832958	0.669463	0.691079
SubHC023	M	22	15	30	0.922309	0.917245	1.15283	0.912539	0.952487	0.680657	1.0761
SubHC024	F	39	9	29	0.736145	0.691802	0.611591	0.889993	0.940749	0.64516	0.798734
SubHC025	M	49	16	30	1.16006	1.54973	1.18855	0.729291	0.93556	0.763608	1.1595
SubHC026	M	24	16	30	0.854559	0.950417	0.785508	0.86521	0.930637	0.621301	0.925194
SubHC027	F	29	15	30	1.00158	1.00431	1.31928	0.965992	1.08063	0.735515	0.907569
